# Supplementary material for: Quality of Antimalarial Drugs and Antibiotics in Papua New Guinea: A Survey of the Health Facility Supply Chain
Source: PLoS One. 2014 May 14;9(5):e96810. doi: 10.1371/journal.pone.0096810 (PMC4020934; doi:10.1371/journal.pone.0096810)
Supplement: Table S1 — API content results for primaquine samples measured by HPLC and LC-MS. (XLSX) [file pone.0096810.s002.xlsx]

## Sheet: Table S1
Table S1. API content results for primaquine tablet samples measured by HPLC and LC-MS
		LC-MS primaquine (as base)		HPLC primaquine (as base)		Difference		Within USP range (93-107%)
ID	Manufacturer according to package label	mg	%	mg	%	in mg	as % of LC-MS	LC-MS	HPLC
32	BDH INDUSTRIES, INDIA	7.1	94.6667	6.6	87.6	0.5	7.04225	YES
44	BDH INDUSTRIES, INDIA	7.1	94.6667	6.7	88.8	0.4	5.6338	YES
60	BDH INDUSTRIES, INDIA	6.9	92	6.6	87.4	0.3	4.34783
64	BDH INDUSTRIES, INDIA	6.9	92	6.4	86	0.5	7.24638
74	BDH INDUSTRIES, INDIA	7.2	96	6.6	88.4	0.6	8.33333	YES
105	BDH INDUSTRIES, INDIA	7.4	98.6667	7	92.8	0.4	5.40541	YES
124	BDH INDUSTRIES, INDIA	6.9	92	6.7	89.4	0.2	2.89855
146	BDH INDUSTRIES, INDIA	6.7	89.3333	6.6	88.4	0.1	1.49254
197	BDH INDUSTRIES, INDIA	7	93.3333	6.5	87.3	0.5	7.14286	YES
256	BDH INDUSTRIES, INDIA	6.6	88	6.4	85.1	0.2	3.0303
276	BDH INDUSTRIES, INDIA	6.4	85.3333	6.3	83.6	0.1	1.5625
94	BHARAT, INDIA	5.1	68	5.2	69.3	-0.1	-1.96078
168	BHARAT, INDIA	4.8	64	4.9	64.9	-0.1	-2.08333
182	BHARAT, INDIA	4.5	60	4.6	61.4	-0.1	-2.22222
346	BHARAT, INDIA	5.2	69.3333	5	66.2	0.2	3.84615
351	BHARAT, INDIA	5.2	69.3333	4.9	64.7	0.3	5.76923
383	BHARAT, INDIA	4.8	64	5.1	68.4	-0.3	-6.25
3	DEV LIFE, INDIA	5.3	70.6667	5.1	68.2	0.2	3.77358
6	DEV LIFE, INDIA	5.1	68	5	66.2	0.1	1.96078
15	DEV LIFE, INDIA	4.7	62.6667	4.8	64.5	-0.1	-2.12766
73	DEV LIFE, INDIA	4.7	62.6667	4.8	64.2	-0.1	-2.12766
119	DEV LIFE, INDIA	4.8	64	5	67.2	-0.2	-4.16667
193	DEV LIFE, INDIA	4.5	60	4.8	64.6	-0.3	-6.66667
243	DEV LIFE, INDIA	5.2	69.3333	5.3	70.2	-0.1	-1.92308
251	DEV LIFE, INDIA	4.9	65.3333	5.1	67.6	-0.2	-4.08163
300	DEV LIFE, INDIA	4.8	64	5.1	67.4	-0.3	-6.25
304	DEV LIFE, INDIA	4.6	61.3333	4.9	65.5	-0.3	-6.52174
308	DEV LIFE, INDIA	5	66.6667	4.7	63	0.3	6
312	DEV LIFE, INDIA	4.9	65.3333	4.8	63.7	0.1	2.04082
325	DEV LIFE, INDIA	4.7	62.6667	5	66.4	-0.3	-6.38298
367	DEV LIFE, INDIA	4.8	64	5.2	69.7	-0.4	-8.33333
382	DEV LIFE, INDIA	4.6	61.3333	4.5	60.3	0.1	2.17391
388	DEV LIFE, INDIA	4.9	65.3333	4.7	62.8	0.2	4.08163
99	SHIJIAZHUANG PHARMA GROUP, CHINA	7	93.3333	7.1	94.4	-0.1	-1.42857	YES	YES
112	SHIJIAZHUANG PHARMA GROUP, CHINA	7	93.3333	6.6	88	0.4	5.71429	YES
161	SHIJIAZHUANG PHARMA GROUP, CHINA	7.1	94.6667	6.9	91.6	0.2	2.8169	YES
228	SHIJIAZHUANG PHARMA GROUP, CHINA	6.3	84	6.3	83.6	0	0
Samples expired by the time of HPLC analysis and excluded from the anaylsis
98	MAAN PHARMACEUTICALS, INDIA	7.2	96	7.6	101.1	-0.4	-5.55556	YES	YES
25	MACLEODS, INDIA	7.4	98.6667	7.1	94.8	0.3	4.05405	YES	YES
281	MACLEODS, INDIA	7	93.3333	6.9	92.5	0.1	1.42857	YES
288	MACLEODS, INDIA	7.1	94.6667	6.9	92.3	0.2	2.8169
263	RELISH PHARMACEUTICALS, INDIA	4.7	62.6667	4.6	60.8	0.1	2.12766
268	RELISH PHARMACEUTICALS, INDIA	5.9	78.6667	5.5	73.4	0.4	6.77966
340	RELISH PHARMACEUTICALS, INDIA	5.2	69.3333	4.8	64.5	0.4	7.69231
359	RELISH PHARMACEUTICALS, INDIA	6	80	6.3	84	-0.3	-5
41	SHIN POONG, SOUTH KOREA	15.4	102.667	15.2	101.1	0.2	1.2987	YES	YES
