# Supplementary material for: Quality of Antimalarial Drugs and Antibiotics in Papua New Guinea: A Survey of the Health Facility Supply Chain
Source: PLoS One. 2014 May 14;9(5):e96810. doi: 10.1371/journal.pone.0096810 (PMC4020934; doi:10.1371/journal.pone.0096810)
Supplement: Table S2 — Details of all samples containing less or more than the acceptable amount of API. (XLSX) [file pone.0096810.s003.xlsx]

## Sheet: Table S2
Table S2. Details of all samples containing less or more than the acceptable amount of API.
ID	Active ingredient (Trade name)	Strength (mg)	Manufacturer according to package label	Manufacturing year	Expiry year	Batch No.	Provider	Storage room	AC	Province	% active ingredient
261	AMX capsule	500	NORTH CHINA PHARMACEUTICAL, CHINA	2010	2014	1000902	HC/SC	YES	NO	GULF	91.8
24	AQ (INFANT CAMAQUINE) chewable tablets	100	TRENDS PHARMA, INDIA	2009	2012	TIC-0903	Hospital	YES	YES	SIMBU	41.6
254	AQ (INFANT CAMAQUINE) chewable tablets	100	TRENDS PHARMA, INDIA	2009	2012	TIC-0903	HC/SC	NO	-	ENGA	42.6
267	AQ (INFANT CAMAQUINE) chewable tablets	100	TRENDS PHARMA, INDIA	2009	2012	TIC-0902	HC/SC	YES	YES	GULF	51.3
378	ART (ARTEMEDINE) tablets	50	KUNMING PHARMACEUTICAL, CHINA	2010	2013	10JF	Hospital	YES	YES	MILNE BAY	88.6
60	PQ tablets	13.2*	BDH INDUSTRIES, INDIA	2011	2013	290111	AP	NO	-	CENTRAL	92
64	PQ tablets	13.2*	BDH INDUSTRIES, INDIA	2011	2013	290111	AP	NO	NO	CENTRAL	92
124	PQ tablets	13.2*	BDH INDUSTRIES, INDIA	2011	2013	300111	HC/SC	YES	NO	SHP	92
146	PQ tablets	13.2*	BDH INDUSTRIES, INDIA	2011	2013	300111	UC	YES	NO	ORO	89.3
256	PQ tablets	13.2*	BDH INDUSTRIES, INDIA	2011	2013	290111	HC/SC	NO	-	ENGA	88
276	PQ tablets	13.2*	BDH INDUSTRIES, INDIA	2011	2013	290111	AP	YES	NO	GULF	85.3
94	PQ tablets	7.5	BHARAT, INDIA	2007	2012	T7161	HC/SC	-	-	MADANG	68
168	PQ tablets	7.5	BHARAT, INDIA	2007	2012	T7161	AP	NO	-	EAST SEPIK	64
182	PQ tablets	7.5	BHARAT, INDIA	2007	2012	T7161	UC	YES	NO	WEST SEPIK	60
346	PQ tablets	7.5	BHARAT, INDIA	2007	2012	T7162	Hospital	YES	YES	MOROBE	69.3
351	PQ tablets	7.5	BHARAT, INDIA	2007	2012	T7162	Hospital	YES	YES	MANUS	69.3
383	PQ tablets	7.5	BHARAT, INDIA	2007	2012	T7160	Hospital	YES	YES	MILNE BAY	64
3	PQ tablets	7.5	DEV LIFE, INDIA	2010	2013	DLPQ-J05	AMS	NO	-	WHP	70.7
6	PQ tablets	7.5	DEV LIFE, INDIA	2010	2013	DLPQ-J01	Hospital	YES	YES	WHP	68
15	PQ tablets	7.5	DEV LIFE, INDIA	2010	2013	DLPQ-J08	Hospital	YES	YES	SIMBU	62.7
73	PQ tablets	7.5	DEV LIFE, INDIA	2010	2013	DLPQ-J02	HC/SC	YES	NO	CENTRAL	62.7
119	PQ tablets	7.5	DEV LIFE, INDIA	2010	2013	DLPQ-J05	HC/SC	YES	NO	WHP	64
193	PQ tablets	7.5	DEV LIFE, INDIA	2010	2013	DLPQ-J05	HC/SC	YES	NO	WEST SEPIK	60
243	PQ tablets	7.5	DEV LIFE, INDIA	2010	2013	DLPQ-J02	AP	YES	NO	ENGA	69.3
251	PQ tablets	7.5	DEV LIFE, INDIA	2010	2013	DLPQ-J08	HC/SC	NO	-	ENGA	65.3
300	PQ tablets	7.5	DEV LIFE, INDIA	2010	2013	DLPQ-J03	AMS	YES	YES	MOROBE	64
304	PQ tablets	7.5	DEV LIFE, INDIA	2010	2013	DLPQ-J07	AMS	YES	NO	ENB	61.3
308	PQ tablets	7.5	DEV LIFE, INDIA	2010	2013	DLPQ-J07	AMS	YES	NO	EAST SEPIK	66.7
312	PQ tablets	7.5	DEV LIFE, INDIA	2010	2013	DLPQ-J01	AMS	NO	NO	MADANG	65.3
325	PQ tablets	7.5	DEV LIFE, INDIA	2010	2013	DLPQ-J08	Hospital	YES	NO	EHP	62.7
367	PQ tablets	7.5	DEV LIFE, INDIA	2010	2013	DLPQ-J04	Hospital	YES	YES	ENB	64
382	PQ tablets	7.5	DEV LIFE, INDIA	2010	2013	DLPQ-J07	Hospital	YES	YES	MILNE BAY	61.3
388	PQ tablets	7.5	DEV LIFE, INDIA	2010	2013	DLPQ-J02	Hospital	NO	YES	NCD	65.3
228	PQ tablets	7.5	SHIJIAZHUANG PHARMA GROUP, CHINA	2009	2012	90322	UC	YES	YES	MILNE BAY	84
19	QU tablets	300	KIMIA, INDONESIA	2007	2012	F71215B	Hospital	YES	YES	SIMBU	105.2
384	QU (KVININE-300) tablets	300	ALLY PHARMA, INDIA	2009	2012	PAT-012	Hospital	YES	YES	MILNE BAY	106.5
354	SP tablets	525	NORTH CHINA PHARMACEUTICAL, CHINA	2009	2013	911102	Hospital	YES	YES	MANUS	92.2
Samples expired by the time of HPLC analysis and excluded from the anaylsis
27	AQ tablets	100	MEDOPHARM, INDIA	2005	2008	5 MI 15	AP	NO	-	WHP	25
340	PQ (MALIQUINE) tablets	7.5	RELISH PHARMACEUTICALS, INDIA	2008	2011	RE8014	Hospital	NO	YES	EAST SEPIK	69.3
359	PQ (MALIQUINE) tablets	7.5	RELISH PHARMACEUTICALS, INDIA	2008	2011	RE8014	Hospital	YES	YES	BOUGAINVILLE	80
263	PQ (MALIQUINE) tablets	7.5	RELISH PHARMACEUTICALS, INDIA	2008	2011	RE8014	HC/SC	YES	NO	GULF	62.7
268	PQ (MALIQUINE) tablets	7.5	RELISH PHARMACEUTICALS, INDIA	2008	2011	RE8014	HC/SC	YES	YES	GULF	78.7
Legend: AQ = amodiaquine, ART = artemether, PQ = primaquine, QU = quinine, SP = sulphadoxine-pyrimethamine, AMX = amoxicillin, AMS = area medical store, HC/SC = health centre/sub-health centre, AP = aid post, UC = urban clinic, AC = air conditioning, EHP = Eastern Highland Province, ENB = East New Britain Province, WHP Western Highlands Province, *PQ phosphate equivalent to PQ 7.5 mg base
